# Supplementary material for: Toward Standardization of a Lung New Approach Model for Toxicity Testing of Nanomaterials
Source: Nanomaterials (Basel). 2024 Nov 24;14(23):1888. doi: 10.3390/nano14231888 (PMC11643904; doi:10.3390/nano14231888)
Supplement: Supplementary file 1 [file nanomaterials-14-01888-s001.zip]

Archive with 1 entries (1 files):
- nanomaterials-3262588-supplementary.pdf
